# Supplementary material for: Silver(I) Complexes Based on Oxadiazole-Functionalized α-Aminophosphonate: Synthesis, Structural Study, and Biological Activities
Source: Molecules. 2022 Nov 22;27(23):8131. doi: 10.3390/molecules27238131 (PMC9738469; doi:10.3390/molecules27238131)
Supplement: Supplementary file 1 [file molecules-27-08131-s001.zip]

Archive with 1 entries (1 files):
- molecules-2029098-supplementary.pdf
